# Supplementary material for: Palmitoyl Carnitine-Anchored Nanoliposomes for Neovasculature-Specific Delivery of Gemcitabine Elaidate to Treat Pancreatic Cancer
Source: Cancers (Basel). 2022 Dec 28;15(1):182. doi: 10.3390/cancers15010182 (PMC9818435; doi:10.3390/cancers15010182)
Supplement: Supplementary file 1 [file cancers-15-00182-s001.zip]

Archive with 1 entries (1 files):
- cancers-1989360-supplementary.pdf
